# Supplementary material for: Primary cilia control cell alignment and patterning in bone development via ceramide-PKCζ-β-catenin signaling
Source: Commun Biol. 2020 Jan 27;3:45. doi: 10.1038/s42003-020-0767-x (PMC6985158; doi:10.1038/s42003-020-0767-x)
Supplement: Supplementary file 3 — Supplementary Data 1 [file 42003_2020_767_MOESM3_ESM.xlsx]

## Sheet: OSX-cre mice
SampName	SampNo	MeasNo	MeasDate	ListDate	Filename	S-DOB	S-Remark	Meas-Rmk	Site	Energy-I-Code	Integr.Time	ControlfileNo	Ctrlf-Name	Sigma	Support	Threshold	Unit	Data-Threshold	VOX-TV	VOX-BV	VOX-BV/TV	Conn-Dens.	TRI-SMI	DT-Tb.N	DT-Tb.Th	DT-Tb.Sp	DT-Tb.(1/N).SD	DT-Tb.Th.SD	DT-Tb.Sp.SD	Mean1	Mean2	Mean3	Mean4	Mean5	Mean-Units	TRI-TV	TRI-BV	TRI-BV/TV	TRI-BS	TRI-BS/BV	TRI-Tb.N	TRI-Tb.Th	TRI-Tb.Sp	TRI-DA	TRI-|H1|	TRI-|H2|	TRI-|H3|	TRI-H1x	TRI-H1y
SY_JM_OC_10-9-2_12wk	3428	10540	2017-05-18 17:56:00	2018-03-02 16:51:00	D0008599				Custom	E2_Imax	300	B10540	XSL-bone-6um-D11.5mm	1.2	2	300	6	9830	2.078	0.3502	0.1685	368.379	1.8059	5.6457	0.0437	0.1695	0.0586	0.0164	0.0594	192.762	953.878	-	-	-	[mg HA/ccm]	2.0597	0.3479	0.1689	22.1512	63.6748	5.3772	0.0314	0.1546	1.8016	0.1539	0.2773	0.1738	0.1377	-0.0674
SY_JL_4383_OC_12W	4139	12130	2018-01-18 15:55:00	2018-03-02 16:54:00	D0010093				Custom	E2_Imax	300	B12130	LQ-bone-10um-D20.5mm	1.2	2	300	6	9830	3.344	0.5763	0.1723	268.689	1.8584	5.8134	0.0421	0.1626	0.0446	0.0131	0.0436	227.633	~ 994.400	-	-	-	[mg HA/ccm]	3.2991	0.5577	0.1691	34.4142	61.704	5.2156	0.0324	0.1593	1.6388	0.1668	0.2734	0.1729	0.092	0.1385
SY_JL_OC4174_12wk	4419	12752	2018-03-27 17:43:00	2018-03-28 17:46:00	D0010570				Custom	E2_Imax	300	B12752	LQ-bone-10um-D20.5mm	1.2	2	300	6	9830	2.6835	0.3907	0.1456	128.098	2.2015	4.3089	0.0521	0.2219	0.0635	0.0172	0.0645	206.948	~ 1043.268	-	-	-	[mg HA/ccm]	2.6417	0.3793	0.1436	19.6245	51.74	3.7143	0.0387	0.2306	1.4984	0.2319	0.3475	0.2592	0.2246	-0.0295
SY_JL_20OC-12w-T2	4302	12484	2018-03-02 14:30:00	2018-03-04 20:12:00	D0010355				Custom	E2_Imax	300	B12484	LQ-bone-10um-D20.5mm	1.2	2	300	6	9830	3.5939	0.5039	0.1402	179.61	2.1475	5.1192	0.0438	0.1874	0.0515	0.0157	0.0526	186.134	~ 1010.560	-	-	-	[mg HA/ccm]	3.5464	0.4836	0.1364	29.5755	61.1524	4.1697	0.0327	0.2071	1.5943	0.207	0.33	0.222	-0.185	-0.0849
SY_JL_20OC_12w_T4	4303	12485	2018-03-02 15:41:00	2018-03-04 20:21:00	D0010356				Custom	E2_Imax	300	B12485	LQ-bone-10um-D20.5mm	1.2	2	300	6	9830	2.5054	0.1093	0.0436	30.534	3.4629	3.4923	0.0392	0.2848	0.0822	0.0151	0.0799	83.3557	~ 1046.177	-	-	-	[mg HA/ccm]	2.4666	0.0972	0.0394	7.3012	75.1467	1.48	0.0266	0.649	1.4831	0.5985	0.8876	0.6235	0.4433	-0.4009
SY_JL_20OC_12w_1767	4304	12486	2018-03-02 16:51:00	2018-03-04 20:31:00	D0010357				Custom	E2_Imax	300	B12486	LQ-bone-10um-D20.5mm	1.2	2	300	6	9830	3.5832	0.5344	0.1491	194.101	2.1029	5.3215	0.0438	0.1796	0.0522	0.0155	0.0533	198.933	~ 1039.972	-	-	-	[mg HA/ccm]	3.5349	0.5149	0.1457	31.5407	61.2511	4.4614	0.0327	0.1915	1.799	0.1849	0.3326	0.2107	-0.1582	-0.0944
SY_JL_4118_20OC_12W	4141	12132	2018-01-18 18:15:00	2018-03-02 16:58:00	D0010095				Custom	E2_Imax	300	B12132	LQ-bone-10um-D20.5mm	1.2	2	300	6	9830	3.6618	0.5439	0.1485	178.056	2.1579	5.2163	0.0448	0.1846	0.0572	0.0156	0.0577	204.686	~ 994.788	-	-	-	[mg HA/ccm]	3.6169	0.5238	0.1448	31.3219	59.7935	4.33	0.0334	0.1975	1.6713	0.1977	0.3304	0.2115	0.0969	0.1694
SY_JL_4119_20OC_12W	4142	12133	2018-01-18 19:25:00	2018-03-02 16:59:00	D0010096				Custom	E2_Imax	300	B12133	LQ-bone-10um-D20.5mm	1.2	2	300	6	9830	3.0289	0.4281	0.1413	151.539	2.1916	5.0063	0.0464	0.1942	0.0543	0.0176	0.0551	198.674	~ 972.422	-	-	-	[mg HA/ccm]	2.9858	0.4109	0.1376	23.8264	57.9891	3.9899	0.0345	0.2161	1.5708	0.2179	0.3422	0.2312	0.0879	0.1955
SY_JM_20OC_839-1_12wk	3427	10538	2017-05-18 16:40:00	2018-03-02 16:49:00	D0008597				Custom	E2_Imax	300	B10538	XSL-bone-6um-D11.5mm	1.2	2	300	6	9830	2.072	0.1868	0.0902	156.851	2.3574	4.0949	0.0391	0.2359	0.0713	0.0162	0.0674	110.695	992.498	-	-	-	[mg HA/ccm]	2.0555	0.1836	0.0893	13.499	73.5082	3.2837	0.0272	0.2773	1.6933	0.2533	0.4289	0.291	-0.2343	-0.0943
SY_JL_20OC_1707_12wk	4421	12753	2018-03-27 18:53:00	2018-03-28 17:50:00	D0010571				Custom	E2_Imax	300	B12753	LQ-bone-10um-D20.5mm	1.2	2	300	6	9830	2.4919	0.1123	0.0451	25.8839	3.346	3.6096	0.0375	0.2764	0.0765	0.017	0.0772	97.5119	~ 1022.196	-	-	-	[mg HA/ccm]	2.4534	0.1	0.0407	7.9697	79.7355	1.6242	0.0251	0.5906	1.506	0.544	0.8193	0.5659	0.3966	0.3482
SY_JL_20OC_1708_12wk	4422	12754	2018-03-27 20:03:00	2018-03-28 17:58:00	D0010572				Custom	E2_Imax	300	B12754	LQ-bone-10um-D20.5mm	1.2	2	300	6	9830	2.6357	0.1213	0.046	33.0077	3.4109	3.7122	0.0372	0.2698	0.0758	0.0163	0.0753	102.295	~ 1035.382	-	-	-	[mg HA/ccm]	2.5971	0.1074	0.0413	8.6305	80.3814	1.6616	0.0249	0.577	1.717	0.4891	0.8398	0.5957	-0.0993	-0.4789
SY_JL_20OC_1760_12wk	4423	12755	2018-03-27 21:13:00	2018-03-28 18:04:00	D0010573				Custom	E2_Imax	300	B12755	LQ-bone-10um-D20.5mm	1.2	2	300	6	9830	2.7929	0.1473	0.0527	40.8177	3.3009	3.6512	0.0401	0.2748	0.0756	0.0155	0.0754	105.98	~ 1014.245	-	-	-	[mg HA/ccm]	2.753	0.1334	0.0484	9.7759	73.2946	1.7755	0.0273	0.5359	1.5184	0.4977	0.7557	0.5152	0.228	-0.4424
				BV/TV			Tr.N			Tr.Th			Tr.Sp			TRI-SMI			Conn-Dens.			BMD
				OSX-cre	IFT20f/f; OSX-cre		OSX-cre	IFT20f/f; OSX-cre		OSX-cre	IFT20f/f; OSX-cre		OSX-cre	IFT20f/f; OSX-cre		OSX-cre	IFT20f/f; OSX-cre		OSX-cre	IFT20f/f; OSX-cre		OSX-cre	IFT20f/f; OSX-cre
				0.1685	0.1402		5.6457	5.1192		0.0437	0.0438		0.1695	0.1874		1.8059	2.1475		368.379	179.61		192.762	186.134
				0.1723	0.0436		5.8134	3.4923		0.0421	0.0392		0.1626	0.2848		1.8584	3.4629		268.689	30.534		227.633	83.3557
				0.1456	0.1491		4.3089	5.3215		0.0521	0.0438		0.2011	0.1796		2.2015	2.1029		128.098	194.101		206.948	198.933
					0.1485			5.2163			0.0448			0.1846			2.1579			178.056			204.686
					0.1413			5.0063			0.0464			0.1942			2.1916			151.539			198.674
					0.0902			4.0949			0.0391			0.2359			2.3574			156.851			110.695
					0.0451			3.6096			0.0375			0.2764			3.346			25.8839			97.5119
					0.046			3.7122			0.0372			0.2698			3.4109			33.0077			102.295
					0.0527			3.6512			0.0401			0.2748			3.3009			40.8177			105.98
				OSX-cre	IFT20f/f; OSX-cre		OSX-cre	IFT20f/f; OSX-cre		OSX-cre	IFT20f/f; OSX-cre		OSX-cre	IFT20f/f; OSX-cre		OSX-cre	IFT20f/f; OSX-cre		OSX-cre	IFT20f/f; OSX-cre		OSX-cre	IFT20f/f; OSX-cre
			Average	0.162133	0.0951889		5.256	4.35817		0.0459667	0.0413222		0.177733	0.231944		1.95527	2.71978		255.056	110.044		209.115	143.141
			Stdev	0.0144438	0.0491436		0.824487	0.78741		0.00537153	0.00340396		0.0205281	0.0453398		0.214854	0.63184		120.72	74.6449		17.5361	51.9511
[truncated: 25 more columns]

## Sheet: Col1cre mice
SampName	SampNo	MeasNo	MeasDate	ListDate	Filename	S-DOB	S-Remark	Meas-Rmk	Site	Energy-I-Code	Integr.Time	ControlfileNo	Ctrlf-Name	Sigma	Support	Threshold	Unit	Data-Threshold	VOX-TV	VOX-BV	VOX-BV/TV	Conn-Dens.	TRI-SMI	DT-Tb.N	DT-Tb.Th	DT-Tb.Sp	DT-Tb.(1/N).SD	DT-Tb.Th.SD	DT-Tb.Sp.SD	Mean1	Mean2	Mean3	Mean4	Mean5	Mean-Units	TRI-TV	TRI-BV	TRI-BV/TV	TRI-BS	TRI-BS/BV	TRI-Tb.N	TRI-Tb.Th	TRI-Tb.Sp	TRI-DA	TRI-|H1|	TRI-|H2|	TRI-|H3|	TRI-H1x	TRI-H1y
SY_JL_2011_4wk_T6	4208	12262	2018-02-09 14:40:00	2018-03-02 15:40:00	D0010224				Custom	E2_Imax	300	B12262	LQ-bone-10um-D20.5mm	1.2	2	333	6	10911	1.8124	0.4013	0.2214	444.721	2.0543	7.8488	0.0413	0.1235	0.0472	0.0133	0.0512	320.005	~ 956.650	-	-	-	[mg HA/ccm]	1.7813	0.3792	0.2129	24.034	63.386	6.7461	0.0316	0.1167	2.31	0.1227	0.2833	0.1269	0.1067	-0.0603
SY_JL_2011_4wk_T9	4209	12263	2018-02-09 15:50:00	2018-03-02 15:52:00	D0010225				Custom	E2_Imax	300	B12263	LQ-bone-10um-D20.5mm	1.2	2	333	6	10911	2.1096	0.4364	0.2069	454.83	2.1882	8.1853	0.0385	0.1177	0.044	0.0109	0.048	313.67	~ 960.076	-	-	-	[mg HA/ccm]	2.0754	0.4085	0.1968	27.9521	68.4311	6.7341	0.0292	0.1193	2.142	0.1253	0.2683	0.1266	0.1099	-0.06
SY_JL_2011_4wk_T10	4210	12264	2018-02-09 17:00:00	2018-03-02 16:01:00	D0010226				Custom	E2_Imax	300	B12264	LQ-bone-10um-D20.5mm	1.2	2	333	6	10911	1.7804	0.3913	0.2198	494.276	1.9718	8.0791	0.04	0.1198	0.0455	0.0117	0.0505	316.902	~ 968.415	-	-	-	[mg HA/ccm]	1.7501	0.3704	0.2116	24.1588	65.2257	6.9023	0.0307	0.1142	2.1637	0.1215	0.2628	0.1241	0.1138	-0.0424
SY_JL_2011cre_4wk_T3	4211	12265	2018-02-09 18:11:00	2018-03-02 16:10:00	D0010227				Custom	E2_Imax	300	B12265	LQ-bone-10um-D20.5mm	1.2	2	333	6	10911	1.8991	0.2282	0.1202	213.649	2.3574	4.8955	0.0389	0.2111	0.0915	0.0118	0.0942	207.66	~ 953.289	-	-	-	[mg HA/ccm]	1.8676	0.2096	0.1122	13.9206	66.4158	3.7269	0.0301	0.2382	2.3043	0.2208	0.5088	0.2316	0.2054	-0.079
SY_JL_2011cre_4wk_T4	4212	12266	2018-02-09 19:21:00	2018-03-02 16:23:00	D0010228				Custom	E2_Imax	300	B12266	LQ-bone-10um-D20.5mm	1.2	2	333	6	10911	1.7225	0.2337	0.1357	253.853	2.6938	7.6171	0.0333	0.1291	0.0546	0.0094	0.0581	258.92	~ 950.703	-	-	-	[mg HA/ccm]	1.6923	0.207	0.1223	17.3822	83.957	5.1357	0.0238	0.1709	2.0364	0.1639	0.3338	0.169	0.0095	-0.1634
SY_JL_2011cre_4wk_T13	4213	12267	2018-02-09 20:31:00	2018-03-02 16:32:00	D0010229				Custom	E2_Imax	300	B12267	LQ-bone-10um-D20.5mm	1.2	2	333	6	10911	1.595	0.1617	0.1014	198.75	2.8137	5.8294	0.0323	0.1814	0.0859	0.0096	0.1033	210.245	~ 928.144	-	-	-	[mg HA/ccm]	1.5658	0.141	0.0901	12.2742	87.0473	3.9195	0.023	0.2322	1.9925	0.2136	0.4257	0.2248	-0.1411	0.1573
	VOX-BV/TV		DT-Tb.N		DT-Tb.Th		DT-Tb.Sp			Conn-Dens.	Conn-Dens.		TRI-SMI			BMD
	IFT20f/f	IFT20f/f; Col1-creERT	IFT20f/f	IFT20f/f; Col1-cre	IFT20f/f	IFT20f/f; Col1-cre	IFT20f/f	IFT20f/f; Col1-cre		IFT20f/f	IFT20f/f; Col1-cre		IFT20f/f	IFT20f/f; Col1-cre		IFT20f/f	IFT20f/f; Col1-cre
	0.2214	0.1202	7.8488	4.8955	0.0413	0.0389	0.1235	0.2111		444.721	213.649		2.0543	2.3574		320.005	207.66
	0.2069	0.1357	8.1853	7.6171	0.0385	0.0333	0.1177	0.1291		454.83	253.853		2.1882	2.6938		313.67	258.92
	0.2198	0.1014	8.0791	5.8294	0.04	0.0323	0.1198	0.1814		494.276	198.75		1.9718	2.8137		316.902	210.245
	0.00795005	0.0171764	0.172022	1.38294	0.00140119	0.00355715	0.00293655	0.0415158		26.1849	28.5034		0.109213	0.236555		3.16762	28.8775
	IFT20f/f	IFT20f/f; Col1-creERT	IFT20f/f	IFT20f/f; Col1-creERT	IFT20f/f	IFT20f/f; Col1-creERT	IFT20f/f	IFT20f/f; Col1-creERT		IFT20f/f	IFT20f/f; Col1-creERT		IFT20f/f	IFT20f/f; Col1-creERT		IFT20f/f	IFT20f/f; Col1-creERT
Average	0.216033	0.1191	8.03773	6.114	0.0399333	0.0348333	0.120333	0.173867		464.609	222.084		2.07143	2.62163		316.859	225.608
Stdev	0.00795005	0.0171764	0.172022	1.38294	0.00140119	0.00355715	0.00293655	0.0415158		26.1849	28.5034		0.109213	0.236555		3.16762	28.8775
[truncated: 25 more columns]
