# Supplementary material for: Primary cilia control cell alignment and patterning in bone development via ceramide-PKCζ-β-catenin signaling
Source: Commun Biol. 2020 Jan 27;3:45. doi: 10.1038/s42003-020-0767-x (PMC6985158; doi:10.1038/s42003-020-0767-x)
Supplement: Supplementary file 4 — Supplementary Data 2 [file 42003_2020_767_MOESM4_ESM.xlsx]

## Sheet: 2011
	3P11	T1
	10.644	-0.32063	-8.77028	Max load
																					outliers
	3P12	T2	cre
	13.546	-0.40719	-5.84144	Max load
	y	31.55
	3P13	T3	cre
	14.048	-0.42297	-5.78654	Max load
	y	19.352
	3P14	T4
	16.94	-0.51063	-7.32074	Max load
	y	36.072
	3P16	T5
	15.404	-0.46312	-8.43053	Max load
	3P17	T6	cre
	10.15	-0.30703	-5.55	Max load
	y	25.967
	3P18	T7	cre
	11.45	-0.345	-5.80993	Max load
	y	29.733
	3P19	T8
	14.088	-0.42484	-8.30868	Max load
	y	42.55
	3P20	T10
	13.894	-0.41859	-7.44678	Max load
	y	40.135
	IFT20f/f	Col1-creERT; IFT20f/f
	8.30868	5.78654
	7.39	5.80993
	7.32074	5.55
	7.44678	5.84144
	0.46429	0.133231
	IFT20f/f	IFT20f/f; Col1-creERT
	7.61655	5.74698
	IFT20f/f	Col1-creERT; IFT20f/f
	40.135	29.733
	42.55	31.55								0.000601									0.00689
	36.072	25.967
	39.37	19.352
	2.67518	5.39265
	IFT20f/f	IFT20f/f; Col1-creERT
	39.5318	26.6505
