# Supplementary material for: Primary cilia control cell alignment and patterning in bone development via ceramide-PKCζ-β-catenin signaling
Source: Commun Biol. 2020 Jan 27;3:45. doi: 10.1038/s42003-020-0767-x (PMC6985158; doi:10.1038/s42003-020-0767-x)
Supplement: Supplementary file 5 — Supplementary Data 3 [file 42003_2020_767_MOESM5_ESM.xlsx]

## Sheet: Sheet1
				IFT20f/f					IFT20f/f
				Ad-null					Ad-cre
				14	20	0.7	70		1	5	0.2	20
				8	14	0.571429	57.1429		1	7	0.142857	14.2857
				6	8	0.75	75		1	6	0.166667	16.6667
				8	8	1	100		2	6	0.333333	33.3333
				7	8	0.875	87.5					8.50392
				6	9	0.666667	66.6667					18.5579
				9	15	0.6	60
				3	5	0.6	60
							14.9972									IFT20
							65.7007									Ad-GFP	Ad-cre
																1	0.3
POB																1	0.14
IFT20f/f																1.2	0.1
Ad-null	Ad-cre															0.11547	0.10583
65.7	18.56															Ad-null	Ad-cre
14.997	8.5															1.06667	0.18

## Sheet: 工作表2
cilia length	20ff	20dd
	3.44	1.66
	2.9	2.36
	2.14	1.51
	3.13	1.47
	2.94	1.14
	3.33	1.91
	4.18	1.09						37.8	14.29
	3.29	3.11						33.696	15.79
	3.93	1.25						33.33	19.05
	2.78	1.06						38.71	19.19
	4.24	0.93						2.76692	2.43456
	2.59	1.21						IFT20f/f	IFT20f/f; Col1-creERT
	1.75	0.66						35.884	17.08
	1.91	1.18
	3.1	1.21
	1.82	1.58
	2.6	1.5
	3.39	1.32
	2.56	1.72
	3.39	1.66
	2.99	1.79
	3.72	1.06
	2.03	1.5
	2.8	1.72
	2.4	1.66
	3.27	1.47				p-value < 0.00001				p-value 0.000026
	1.84	1.58
	2.97	1.32
	2.24
	3.57
	3.04
	2.65			T9-20ff-p11-Cer-arl13b-cilia.lif
	3.02				Series013						POB
	2.81				Series20						IFT20f/f
	2.63			T9-p11-20ff-CDC42-Arl13b.lif							Ad-null	Ad-cre
	4.16				Series033						65.7	18.56
Stdev	0.6684	0.466691			Series045						14.997	8.5
	IFT20f/f	IFT20f/f; Col1-creERT		T10-20Nes-cre-CDC42-Arl13b-3D.lif
Average	2.93194	1.48679			T10-CDC42-arl13b-cortical
				T10-p11-20Nes-cre-Cer-Arl13b-3d.lif
					cortical
					trabecular
				T10-20Nes-cre-pPKCz-Arl13b.lif
					Series009
						p-value < 0.00001

## Sheet: 工作表1
		osteocyte cilia Length
	Control			Cre											osteocyte cilia percenatge
	2.1			0.5									Control				Cre
	1.9			0.5
	1.7			1									90	100	0.9	90	40	100	0.4	40
	3.1			0.4									80	92	0.869565	87	11	55	0.2	20
	3			0.4									94	100	0.94	94	31	98	0.316327	31
	2.2			0.9									89	99	0.89899	89	29	90	0.322222	32
	1.9			0.5									93	98	0.94898	95	26	89	0.292135	29
	3.3			0.5										Mean	0.911507			Mean	0.306137
	2.2			0.9										SD	0.0326506			SD	0.0718226
	2.4			1.1
	2.4			1.1
	2.2			0.5
	3			0.9
	3.1			1
	3.1			1
	2.8			0.5
	2.9			0.5
	2			0.5
	1.9			0.8
	2			1
	3			1.1
	1.3			1.3
	2			0.55
	1.6			0.49
	2			0.55
	3			0.49
	1.5			0.91
	2.1			0.8
	2.3			0.9
	2.2			1.2
	2.5			1.3
	2.34516			0.777097
	0.545795			0.287694
