# Supplementary material for: Primary cilia control cell alignment and patterning in bone development via ceramide-PKCζ-β-catenin signaling
Source: Commun Biol. 2020 Jan 27;3:45. doi: 10.1038/s42003-020-0767-x (PMC6985158; doi:10.1038/s42003-020-0767-x)
Supplement: Supplementary file 6 — Supplementary Data 4 [file 42003_2020_767_MOESM6_ESM.xlsx]

## Sheet: irregular surface
								IFT20f/f	IFT20f/f
								Ad-null	Ad-cre
								21	72
								33.86	68.24
								20	47
								21	48
								6.61349	13.1559
								Ad-null	Ad-cre
								23.965	58.81

## Sheet: Spheroid size
					20POB					IFT20f/f POB
										Ad-null	Ad-cre
					Ad-null	Ad-creRGD				125.66	156.3
					132	131				52.55	65.75
					95	222
					131	225
					85	269
					80	61
					154	191
					93	90
					151	120
					126	180
					88	235
					68	121
					194	96
					98	137
					252	181
					91	138
					175	235
					93	200
					129	204
					134	128
					169	133
					76	116
					170	75
					87	224
					112	73
					142	340
					95	87
					150	76
					88	68
					109	240
					101	175
					99	134
					77	256
					129	131
					54	93
					205	131
					99	208
					101	121
					134	252
					69	118
					217	112
					129	96
					101	252
					227	134
					206	195
					158	174
					91	320
					227	147
					126	113
					175	147
					96	95
					142	131
					107	71
					104	150
					342	96
					82	112
					61	193
					156
					88
					69
					85
					142
					129
					106
					98
					69
				Stdev	52.5492	65.7541
				Average	125.662	156.304

## Sheet: spheroid number
			Spheroid number		ift20f/f
			Ad-null	Ad-creRGD		Ad-null	Ad-cre
			24	32		45.46	42.46
			53	45		9.52	9.61
			34	50
			35	30
			44	52
			48	35
			50	27
			51	40
			60	45
			42	39
			36	43
			58	45
			51	45
			53	37
			52	43
			40	40
			54	25
			51	30
			51	60
			57	55
			35	45
			41	61
			31	50
			40	45
			9.51876	9.61421
			45.4583	42.4583

## Sheet: cilia containing
															cilia containing cells percentage
															ciliaGFP	IFT20; ciliaGFP
															28	13.15
															53.5	22
															46.7	8
															13.2047	7.08102
															ciliaGFP	IFT20; ciliaGFP
															42.7333	14.3833

## Sheet: composition
132	131	54	61
95	222	61	68
131	225	68	71
85	269	69	73
80	61	69	75
154	191	69	76
93	90	76	87
151	120	77	90
126	180	80	93
88	235	82	95
68	121	85	96
194	96	85	96
98	137	87	96
252	181	88	112
91	138	88	112
175	235	88	113
93	200	91	116
129	204	91	118
134	128	93	120
169	133	93	121
76	116	95	121
170	75	95	128
87	224	96	131
112	73	98	131
142	340	98	131
95	87	99	131
150	76	99	133
88	68	101	134
109	240	101	134
101	175	101	137
99	134	104	138
77	256	106	147
129	131	107	147
54	93	109	150
205	131	112	174
99	208	126	175
101	121	126	180			<110um	34/65	13/56
134	252	129	181			110-200um	24/65	29/56
69	118	129	191			>200um	7//65	14/56
217	112	129	193
129	96	129	195				Ad-null	Ad-creRGD
101	252	131	200			<110 μm	52.31	23.21
227	134	132	204			110-200 μm	36.92	51.79
206	195	134	208			>200 μm	10.77	25
158	174	134	222
91	320	142	224
227	147	142	225				<110 μm	110-200 μm	>200 μm
126	113	142	235			Ad-null	52.31	36.92	10.77
175	147	150	235			Ad-creRGD	23.21	51.79	25
96	95	151	240
142	131	154	252
107	71	156	252
104	150	158	256
342	96	169	269
82	112	170	320
61	193	175	340
156		175
88		194
69		205
85		206
142		217
129		227
106		227
98		252
69		342

## Sheet: pie chart
	<110 μm	110-200 μm	>200 μm
Ad-null	52.31	36.92	10.77
Ad-creRGD	23.21	51.79	25
	Ad-null	Ad-cre
<110 μm	34	13
110-200 μm	24	29
>200 μm	7	14
	Ad-cre
<110 μm	13
110-200 μm	29
>200 μm	14
