# Supplementary material for: Primary cilia control cell alignment and patterning in bone development via ceramide-PKCζ-β-catenin signaling
Source: Commun Biol. 2020 Jan 27;3:45. doi: 10.1038/s42003-020-0767-x (PMC6985158; doi:10.1038/s42003-020-0767-x)
Supplement: Supplementary file 7 — Supplementary Data 5 [file 42003_2020_767_MOESM7_ESM.xlsx]

## Sheet: 工作表1
	PKCzeta
			Ad-null	Ad-creRGD		Ad-null	Ad-creRGD
			118.889	122.407		130.39	123.07
			133.95	109.65		8.33	11.24
			138.346	137.154
		Average	130.395	123.07
			8.3316	11.2382

## Sheet: 工作表2
phospho-PKCzeta
	Ad-null	Ad-creRGD
	117.789	94.025
	140.076	96.518
	128.031	95.7726
Average	128.632	95.4385
Stdev	9.10819	1.04481

## Sheet: 工作表4
beta-catenin
		54.1892	43.4459
		67.7027	47.6892
		62.7632	44.4474
	Average	61.5517	45.1942
		6.83772	2.21803
		Ad-null	Ad-creRGD
		61.55	45.19
		6.83	2.22

## Sheet: 工作表3
IFT20
	Ad-null	Ad-creRGD
	90.4581	68.0079
	112.405	59.0609
	134.393	49.9585
Average	112.419	59.0091
Stdev	17.9364	7.36873

## Sheet: 工作表5
alpha-catenin
	134.417	116.431		Ad-null	Ad-creRGD
	108.471	109.015		106.66	106.12
	77.1	93.15		23.4	9.7
	106.663	106.199
	23.4345	9.71079
