# Supplementary material for: Primary cilia control cell alignment and patterning in bone development via ceramide-PKCζ-β-catenin signaling
Source: Commun Biol. 2020 Jan 27;3:45. doi: 10.1038/s42003-020-0767-x (PMC6985158; doi:10.1038/s42003-020-0767-x)
Supplement: Supplementary file 8 — Supplementary Data 6 [file 42003_2020_767_MOESM8_ESM.xlsx]

## Sheet: 工作表1
	IFT20f/f	IFT20f/f; Col1-creERT
	100	25
	70	10
	80	20
	IFT20f/f	IFT20f/f; Col1-creERT
Average	83.3333	18.3333
STDev	15.2753	7.63763
