# Supplementary material for: Primary cilia control cell alignment and patterning in bone development via ceramide-PKCζ-β-catenin signaling
Source: Commun Biol. 2020 Jan 27;3:45. doi: 10.1038/s42003-020-0767-x (PMC6985158; doi:10.1038/s42003-020-0767-x)
Supplement: Supplementary file 10 — Supplementary Data 8 [file 42003_2020_767_MOESM10_ESM.xlsx]

## Sheet: 工作表1
		OCN
		Day1		Day7
		Ad-GFP	Ad-cre	Ad-GFP	Ad-cre
		1	0.18	13.2	0.21
		1.1	0.22	9.7	0.11
		0.8	0.17	8.2	0.31
		1.1	0.22	10.1	0.27
		0.141421	0.0262996	2.09921	0.0869866
		1	0.1975	10.3	0.225
		Day1	Day7
		Ad-GFP	Ad-GFP	Ad-cre	Ad-cre
		1	13.2	0.18	0.21
		1.1	9.7	0.22	0.11
		0.8	8.2	0.17	0.31
		1.1	10.1	0.22	0.27
		0.141421	2.09921	0.0262996	0.0869866
		Day1	Day7	Day1	Day7
		Ad-GFP	Ad-GFP	Ad-cre	Ad-cre
		1	10.3	0.1975	0.225

## Sheet: 工作表8
			Total ng/12ug	Acitive pg/30ug	ng/ug
	20WT + Hh	Rh-H-1	5.16319	727.965	56.3965
	20WT - Hh	Rh-H-2	6.54969	496.192	30.3032
	20MT + Hh	Rh-H-3	4.84417	810.664	66.9393
	20MT - Hh	Rh-H-4	5.72761	575.626	40.2001
	80WT + Hh	Rh-H-5	3.00368	733.406	97.6676
	80WT - Hh	Rh-H-6	4.59877	650.707	56.5983
	80MT + Hh	Rh-H-7	2.41472	757.345	125.454
	80MT - Hh	Rh-H-8	3.66626	535.365	58.4099
	20WT + Hh	Rh-H-9	6.78282	905.332	53.3897
	20WT - Hh	Rh-H-10	9.31043	841.132	36.1372
	20MT + Hh	Rh-H-11	5.82577	1083.79	74.4133
	20MT - Hh	Rh-H-12	10.5374	949.946	36.0599
	80WT + Hh	Rh-H-13	3.42086	867.247	101.407
	80WT - Hh	Rh-H-14	4.42699	676.823	61.1542
	80MT + Hh	Rh-H-15	2.62331	869.423	132.569
	80MT - Hh	Rh-H-16	4.23067	712.731	67.387
	Ad-GFP	Ad-GFP	Ad-cre	Ad-cre
	Control	Shh	Control	Shh
	30.3032	56.3965	40.2001	66.9393
	36.1372	53.3897	36.0599	74.4133
Average	33.2202	54.8931	38.13	70.6763
Std	4.12525	2.12617	2.92756	5.28493
	Ad-GFP	Ad-GFP	Ad-cre	Ad-cre
	Control	Shh	Control	Shh
	33.2202	54.8931	38.13	70.6763
RhoA activation					Total RhoA
2013-12-18	16:13:34				2013-12-20	16:51:10		Blank	0.15
0.669	0.832	0			0.878	1.01		30	10	3.3	1.1	ng/well
0.456	0.773	0			0.991	1.216		2.723	1.201	0.628	0.294
0.745	0.996	0			0.852	0.932
0.529	0.873	0			0.924	1.316
0.674	0.797	0			0.702	0.736
0.598	0.622	0			0.832	0.818
0.696	0.799	0.117			0.654	0.671
0.492	0.655	1.036			0.756	0.802
								ng
					0.728	0.86		5.16319	6.78282
1ng RhoA-GTP	0.919				0.841	1.066		6.54969	9.31043
pg					0.702	0.782		4.84417	5.82577
#VALUE!	#VALUE!				0.774	1.166		5.72761	10.5374
#VALUE!	#VALUE!				0.552	0.586		3.00368	3.42086
#VALUE!	#VALUE!				0.682	0.668		4.59877	4.42699
#VALUE!	#VALUE!				0.504	0.521		2.41472	2.62331
#VALUE!	#VALUE!				0.606	0.652		3.66626	4.23067
#VALUE!	#VALUE!
#VALUE!	#VALUE!
#VALUE!	#VALUE!
									-Hh	+Hh
		Total ng/12ug	Acitive pg/30ug	ng/ug				20wt	#VALUE!	#VALUE!
20WT + Hh	Rh-H-1	5.16319	#VALUE!	#VALUE!				20mt	#VALUE!	#VALUE!
20WT - Hh	Rh-H-2	6.54969	#VALUE!	#VALUE!					#VALUE!	#VALUE!
20MT + Hh	Rh-H-3	4.84417	#VALUE!	#VALUE!					#VALUE!	#VALUE!
20MT - Hh	Rh-H-4	5.72761	#VALUE!	#VALUE!
80WT + Hh	Rh-H-5	3.00368	#VALUE!	#VALUE!
80WT - Hh	Rh-H-6	4.59877	#VALUE!	#VALUE!
80MT + Hh	Rh-H-7	2.41472	#VALUE!	#VALUE!
80MT - Hh	Rh-H-8	3.66626	#VALUE!	#VALUE!
20WT + Hh	Rh-H-9	6.78282	#VALUE!	#VALUE!
20WT - Hh	Rh-H-10	9.31043	#VALUE!	#VALUE!
20MT + Hh	Rh-H-11	5.82577	#VALUE!	#VALUE!
20MT - Hh	Rh-H-12	10.5374	#VALUE!	#VALUE!
80WT + Hh	Rh-H-13	3.42086	#VALUE!	#VALUE!
80WT - Hh	Rh-H-14	4.42699	#VALUE!	#VALUE!
80MT + Hh	Rh-H-15	2.62331	#VALUE!	#VALUE!
80MT - Hh	Rh-H-16	4.23067	#VALUE!	#VALUE!
	-Hh	+Hh
80 flox/flox	#VALUE!	#VALUE!
80 d/d	#VALUE!	#VALUE!
	#VALUE!	#VALUE!
	#VALUE!	#VALUE!

## Sheet: 工作表7
			ALP activity
			Ad-GFP	Ad-GFP	Ad-GFP	Ad-cre	Ad-cre	Ad-cre
			Day4	Day6	Day7	Day4	Day6	Day7
			2.32224	4.43026	5.27266	1.1418	2.46577	1.74049
			1.99618	4.33463	6.43604	1.46465	1.19382	1.81642
			2.10998	4.05064	5.32728	1.24469	1.81287	2.35933
			Ad-GFP	Ad-GFP	Ad-GFP	Ad-cre	Ad-cre	Ad-cre
			Day4	Day6	Day7	Day4	Day6	Day7
		Ave	2.1428	4.27184	5.67866	1.28371	1.82415	1.97208
		Std	0.165489	0.197445	0.65648	0.164923	0.63605	0.337507
ALP	2012-09-18	16:57:42
	0.174	0.233	0.249	1.961	1.699	1.847	0.29	0.357	0.072	0.076	0.113	0.123
	1.903	1.622	1.922	0.883	0.725	1.141	0.603	0.793	0.734	1.186	0.976	1.112
	1.315	1.519	1.424	0.861	0.834	0.772	0.135	0.22	0.156	0.801	1.088	0.977
	0.069	0.04	0.039	0.04	0.04	0.041	0.045	0.04	0.039	0.039	0.039	0.037
	0.038	0.038	0.039	0.045	0.041	0.041	0.041	0.04	0.04	0.045	0.043	0.037
	0.037	0.039	0.063	0.039	0.04	0.04	0.043	0.04	0.039	0.04	0.038	0.038
	0.037	0.038	0.04	0.039	0.039	0.04	0.041	0.041	0.039	0.039	0.039	0.045
	0.039	0.042	0.046	0.038	0.039	0.04	0.039	0.039	0.038	0.038	0.038	0.039
-blank	0.105	0.164	0.18	1.892	1.63	1.778	0.221	0.288	0.003	0.007	0.044	0.054
	1.834	1.553	1.853	0.814	0.656	1.072	0.534	0.724	0.665	1.117	0.907	1.043
	1.246	1.45	1.355	0.792	0.765	0.703	0.066	0.151	0.087	0.732	1.019	0.908
DNA	2012-09-19	12:04:54
	0.03	0.03	0.035	0.036	0.032	0.03	0.032	0.03	0.029	0.03	0.029	0.029
	0.038	0.032	0.037	0.031	0.033	0.033	0.029	0.03	0.029	0.032	0.029	0.034
	0.032	0.038	0.035	0.032	0.034	0.031	0.041	0.046	0.04	0.042	0.041	0.043
	0.032	0.032	0.035	0.034	0.034	0.036	0.036	0.034	0.033	0.034	0.039	0.033
	0.046	0.05	0.048	0.045	0.044	0.046	0.047	0.036	0.039	0.041	0.038	0.044
	0.06	0.052	0.06	0.069	0.061	0.068	0.069	0.071	0.074	0.07	0.068	0.071
	0.055	0.059	0.059	0.058	0.082	0.063	0.041	0.049	0.039	0.041	0.049	0.043
	0.048	0.065	0.092	0.116	0.151	0.207	0.27	0.037	0.044	0.032	0.033	0.038
-blank	0.009	0.013	0.011	0.008	0.007	0.009	0.01	-0.001	0.002	0.004	0.001	0.007
	0.023	0.015	0.023	0.032	0.024	0.031	0.032	0.034	0.037	0.033	0.031	0.034
	0.018	0.022	0.022	0.021	0.045	0.026	0.004	0.012	0.002	0.004	0.012	0.006
	0.011	0.028	0.055	0.079	0.114	0.17	0.233	0
standard curve
	0.011	0.028	0.055	0.079	0.114	0.17	0.233
concentration ug/ml	10	25	50	75	100	150	200
Concentration	10.3859	13.8136	12.0997	9.52892	8.67198	10.3859	11.2428	1.81646	4.38728	6.10116	3.53034	8.67198
	22.383	15.5275	22.383	30.0955	23.24	29.2385	30.0955	31.8094	34.3802	30.9524	29.2385	31.8094
	18.0983	21.5261	21.5261	20.6691	41.2357	24.9538	6.10116	12.9567	4.38728	6.10116	12.9567	7.81504
U/mg	1.1385	1.33698	1.67526	22.3596	21.1669	19.2786	1.26493	10.2027	0.0440023	0.0738303	0.80202	0.400705
	5.27266	6.43604	5.32728	1.74049	1.81642	2.35933	1.1418	1.46465	1.24469	2.32224	1.99618	2.10998
	4.43026	4.33463	4.05064	2.46577	1.19382	1.81287	0.696114	0.74995	1.27607	7.72054	5.06092	7.47659
Sample No.	25	26	27	28	29	30	31	32	33	34	35	36
	1	2	3	4	5	6	7	8	9	10	11	12
	13	14	15	16	17	18	19	20	21	22	23	24
	-/-	d/d
IFT20 day 7	5.67866	1.97208	AVG											IFT80 day 1	5.73382	0.0589163
	0.65648	0.337507	SD
IFT20 day 4	2.1428	1.28371	AVG
	0.165489	0.164923	SD
IFT20 day 6	4.27184	1.82415	AVG
	0.197445	0.63605	SD
IFT80 day 5	6.75268	0.907376	AVG
	1.47018	0.320427	SD
IFT80 day 7	20.935	1.38358	AVG
	1.55352	0.271399	SD
	-/-	d/d
IFT20 day 4	2.1428	1.28371	AVG
	0.165489	0.164923	SD
IFT20 day 6	4.27184	1.82415	AVG
	0.197445	0.63605	SD
IFT20 day 7	5.67866	1.97208	AVG
	0.65648	0.337507	SD

## Sheet: 工作表6
	Ad-GFP	Ad-GFP	Ad-cre	Ad-cre
	Control	CytoD	Control	CytoD
	0.81	1.043	0.413	0.686
	0.773	1.08	0.558	0.826
	0.849	1.208	0.522	0.742
	0.934	1.004	0.555	0.716
Average	0.8415	1.08375	0.512	0.7425
Std	0.0690338	0.0884548	0.0679853	0.0601858
	Ad-GFP	Ad-GFP	Ad-cre	Ad-cre
	Control	CytoD	Control	CytoD
	0.864333	1.085	0.496667	0.714667
2013-09-23	15:10:44
1.468	1.373	2.094	2.488	1.107	1.196	1.706	1.629	2.791	2.335	3.085	2.594
1.459	1.322	1.74	1.728	0.039	0.039	0.039	0.039	0.039	0.039	0.039	0.039
0.773	0.81	0.849	0.934	0.413	0.522	0.555	0.558	1.043	1.208	1.004	1.08
0.72	0.753	0.785	0.742	0.493	0.591	0.642	0.578	0.392	0.398	0.385	0.395
0.841	0.807	0.85	0.83	0.686	0.742	0.716	0.826	0.065	0.063	0.063	0.064
0.039	0.039	0.039	0.04	0.04	0.04	0.04	0.041	0.04	0.039	0.04	0.039
0.038	0.039	0.038	0.04	0.04	0.04	0.04	0.04	0.04	0.04	0.039	0.039
0.041	0.039	0.04	0.04	0.04	0.04	0.04	0.04	0.04	0.04	0.039	0.04
Blank	0.06375
#VALUE!	#VALUE!	#VALUE!	#VALUE!	#VALUE!	#VALUE!	#VALUE!	#VALUE!	#VALUE!	#VALUE!	#VALUE!	#VALUE!
#VALUE!	#VALUE!	#VALUE!	#VALUE!
#VALUE!	#VALUE!	#VALUE!	#VALUE!	#VALUE!	#VALUE!	#VALUE!	#VALUE!	#VALUE!	#VALUE!	#VALUE!	#VALUE!
#VALUE!	#VALUE!	#VALUE!	#VALUE!	#VALUE!	#VALUE!	#VALUE!	#VALUE!	#VALUE!	#VALUE!	#VALUE!	#VALUE!
#VALUE!	#VALUE!	#VALUE!	#VALUE!	#VALUE!	#VALUE!	#VALUE!	#VALUE!
ALP U/ml
#VALUE!	#VALUE!	#VALUE!	#VALUE!	#VALUE!	#VALUE!	#VALUE!	#VALUE!	#VALUE!	#VALUE!	#VALUE!	#VALUE!
#VALUE!	#VALUE!	#VALUE!	#VALUE!
#VALUE!	#VALUE!	#VALUE!	#VALUE!	#VALUE!	#VALUE!	#VALUE!	#VALUE!	#VALUE!	#VALUE!	#VALUE!	#VALUE!
#VALUE!	#VALUE!	#VALUE!	#VALUE!	#VALUE!	#VALUE!	#VALUE!	#VALUE!	#VALUE!	#VALUE!	#VALUE!	#VALUE!
#VALUE!	#VALUE!	#VALUE!	#VALUE!	#VALUE!	#VALUE!	#VALUE!	#VALUE!
DNA ug/ml
73.4	70.1	67.32	72.4	78.3	76.9	75.1	73.5	76.8	71.9	72.4	64.6
72.1	68.2	66.9	70.4	70.6	75.1	74.6	71.3
61.4	65.1	67.2	61.8	63.4	66.4	63.8	68.9	61	59.7	63.4	65.7
66.1	68.2	61.4	62.4	60.6	67.5	64.1	60.8	67.1	59.6	57.4	61.8
63.7	64.4	65.8	61.4	63.4	62	57.6	65.1
U/mg DNA
#VALUE!	#VALUE!	#VALUE!	#VALUE!	#VALUE!	#VALUE!	#VALUE!	#VALUE!	#VALUE!	#VALUE!	#VALUE!	#VALUE!
#VALUE!	#VALUE!	#VALUE!	#VALUE!
#VALUE!	#VALUE!	#VALUE!	#VALUE!	#VALUE!	#VALUE!	#VALUE!	#VALUE!	#VALUE!	#VALUE!	#VALUE!	#VALUE!
#VALUE!	#VALUE!	#VALUE!	#VALUE!	#VALUE!	#VALUE!	#VALUE!	#VALUE!	#VALUE!	#VALUE!	#VALUE!	#VALUE!
#VALUE!	#VALUE!	#VALUE!	#VALUE!	#VALUE!	#VALUE!	#VALUE!	#VALUE!
avg	sd	avg	sd	avg	sd	avg	sd	avg	sd	avg	sd
#VALUE!	#VALUE!	#VALUE!	#VALUE!	#VALUE!	#VALUE!	#VALUE!	#VALUE!	#VALUE!	#VALUE!	#VALUE!	#VALUE!
#VALUE!	#VALUE!	#VALUE!	#VALUE!
#VALUE!	#VALUE!			#VALUE!	#VALUE!			#VALUE!	#VALUE!
#VALUE!	#VALUE!			#VALUE!	#VALUE!			#VALUE!	#VALUE!		Only treat with CytoD at 4th day
#VALUE!	#VALUE!			#VALUE!	#VALUE!
	No treat		CytoD		Only treat with CytoD at 4th day
IFT80d/d	#VALUE!	#VALUE!	#VALUE!	#VALUE!
IFT80flox/flox	#VALUE!	#VALUE!	#VALUE!	#VALUE!
IFT20d/d	#VALUE!	#VALUE!	#VALUE!	#VALUE!
IFT20flox/flox	#VALUE!	#VALUE!	#VALUE!	#VALUE!
	No treat		CytoD		Treat with Cyto D at 1st and 4th day
IFT80flox/flox	#VALUE!	#VALUE!	#VALUE!	#VALUE!
IFT80d/d	#VALUE!	#VALUE!	#VALUE!	#VALUE!
IFT20flox/flox	#VALUE!	#VALUE!	#VALUE!	#VALUE!
IFT20d/d	#VALUE!	#VALUE!	#VALUE!	#VALUE!
Treat with Cyto D at 1st and 4th day

## Sheet: 工作表5
	Gli1
	Control		Shh
	Ad-GFP	Ad-cre	Ad-GFP	Ad-cre
	1	1.2	4.9	2.2
	1	0.7	5.2	2.9
	0.9	0.9	6.3	2.4
	0.966667	0.933333	5.46667	2.5
	0.057735	0.251661	0.737111	0.360555
	Control	Shh
	Ad-GFP	Ad-GFP	Ad-cre	Ad-cre
	1	4.9	1.2	2.2
	1	5.2	0.7	2.9
	0.9	6.3	0.9	2.4
	0.966667	5.46667	0.933333	2.5
	0.057735	0.737111	0.251661	0.360555
	Control	SHH	Control	SHH
	Ad-GFP	Ad-GFP	Ad-cre	Ad-cre
	0.966667	5.46667	0.933333	2.5

## Sheet: 工作表4
	Ptch1
		Control		Shh
		Ad-GFP	Ad-cre	Ad-GFP	Ad-cre
		1	0.79	1.63	1.04
		1.2	0.88	1.55	0.78
		0.9	0.93	1.72	0.82
		0.152753	0.070946	0.085049	0.14
		1.03333	0.866667	1.63333	0.88
		Control	Shh
		Ad-GFP	Ad-GFP	Ad-cre	Ad-cre
		1	1.63	0.79	1.04
		1.2	1.55	0.88	0.78
		0.9	1.72	0.93	0.82
		0.152753	0.085049	0.070946	0.14
		Control	Shh	Control	Shh
		Ad-GFP	Ad-GFP	Ad-cre	Ad-cre
		1.03333	1.63333	0.866667	0.88

## Sheet: 工作表3
OSX
	Day1	Day 7
	Ad-GFP	Ad-GFP	Ad-cre	Ad-cre
	1	2.2	0.77	0.5
	0.8	1.9	0.95	0.9
	1.2	2.3	1.1	0.4
	0.9	1.79	0.7	0.5
	0.170783	0.241575	0.180555	0.221736
	0.975	2.0475	0.88	0.575
	Day1	Day 7	Day1	Day 7
	Ad-GFP	Ad-GFP	Ad-cre	Ad-cre
	0.975	2.04	0.88	0.575
		2.2
		1.9
		2.3
		1.79
		0.241575
		2.0475

## Sheet: 工作表2
ALP level
	Day1		Day3
	Ad-GFP	Ad-cre	Ad-GFP	Ad-cre
	1	1.1	1.6	1.53
	0.9	1.3	1.9	1.7
	1.3	1.1	2.2	1.44
	1.1	1.2	2.3	1.39
	0.170783	0.0957427	0.316228	0.13626
	Day1		Day3
	Ad-GFP	Ad-cre	Ad-GFP	Ad-cre
	1.075	1.175	2	1.515
	Day1	Day3
	Ad-GFP	Ad-GFP	Ad-cre	Ad-cre
	1	1.6	1.1	1.53
	0.9	1.9	1.3	1.7
	1.3	2.2	1.1	1.44
	1.1	2.3	1.2	1.39
	0.170783	0.316228	0.0957427	0.13626
	Day1	Day3	Day1	Day3
	Ad-GFP	Ad-GFP	Ad-cre	Ad-cre
	1.075	2	1.175	1.515
